# Supplementary material for: The Accumulation of Phenyllactic Acid Impairs Host Glutamine Metabolism and Inhibits African Swine Fever Virus Replication: A Novel Target for the Development of Anti-ASFV Drugs
Source: Viruses. 2024 Mar 13;16(3):449. doi: 10.3390/v16030449 (PMC10975624; doi:10.3390/v16030449)
Supplement: Supplementary file 1 [file viruses-16-00449-s001.zip]

Archive with 1 entries (1 files):
- viruses-2878493-supplementary.pdf
